# Supplementary material for: Development of a Framework for Echocardiographic Image Quality Assessment and Its Application in CRT-D/ICD Patients
Source: J Clin Med. 2026 Jan 28;15(3):1055. doi: 10.3390/jcm15031055 (PMC12898213; doi:10.3390/jcm15031055)
Supplement: Supplementary file 1 [file jcm-15-01055-s001.zip]

Archive with 3 entries (2 files):
- jcm-4106492-supplementary/
- jcm-4106492-supplementary/Supplementary material S1.pdf
- jcm-4106492-supplementary/Supplementary Material S2.xlsx
