# Supplementary material for: Development of a Framework for Echocardiographic Image Quality Assessment and Its Application in CRT-D/ICD Patients
Source: J Clin Med. 2026 Jan 28;15(3):1055. doi: 10.3390/jcm15031055 (PMC12898213; doi:10.3390/jcm15031055)
Supplement: Supplementary file 1 [file jcm-15-01055-s001.zip › jcm-4106492-supplementary/Supplementary Material S2.xlsx]

## Sheet: Demographic characteristics
Variable	All	CRT-D	ICD	p-value
Count	230	114	116	-
Age	66.0 (63.5 - 66.7)	67.5 (65.1 - 69.5)	65.0 (60.8 - 65.2)	0.012675
Males	182.0 (79.1)	89.0 (78.1)	93.0 (80.2)	0.818
Device implantation recommendation class: I	179.0 (77.8)	81.0 (71.1)	98.0 (84.5)	0.022
Device implantation recommendation class: IIa	51.0 (22.2)	33.0 (28.9)	18.0 (15.5)
NYHA: II	165.0 (71.7)	76.0 (66.7)	89.0 (76.7)	0.122
NYHA: III	65.0 (28.3)	38.0 (33.3)	27.0 (23.3)
HF decompensation in the last 12 months	53.0 (23.0)	23.0 (20.2)	30.0 (25.9)	0.386
History of AF/Aflutter	90.0 (39.1)	40.0 (35.1)	50.0 (43.1)	0.267
CAD	201.0 (87.4)	103.0 (90.4)	98.0 (84.5)	0.254
MI (STEMI/NSTEMI)	131.0 (57.0)	61.0 (53.5)	70.0 (60.3)	0.361
PCI/CABG	142.0 (61.7)	70.0 (61.4)	72.0 (62.1)	1
History of smoking	73.0 (31.7)	29.0 (25.4)	44.0 (37.9)	0.058
Arterial hypertention	220.0 (95.7)	110.0 (96.5)	110.0 (94.8)	0.768
COPD	46.0 (20.0)	17.0 (14.9)	29.0 (25.0)	0.081
Hypercholesterolemia	209.0 (90.9)	105.0 (92.1)	104.0 (89.7)	0.677
Diabetes type 2	88.0 (38.3)	39.0 (34.2)	49.0 (42.2)	0.264
BMI	27.6 (27.1 - 28.4)	27.2 (26.5 - 28.3)	27.9 (27.3 - 29.1)	0.276102
BSA	1.9 (1.9 - 2.0)	1.9 (1.9 - 2.0)	2.0 (1.9 - 2.0)	0.0503948
eGFR (CKD-EPI)	67.0 (62.0 - 67.8)	66.0 (59.8 - 67.7)	69.0 (61.8 - 70.2)	0.313371
eGFR (MDRD)	52.4 (51.0 - 54.2)	53.0 (50.4 - 54.8)	52.1 (50.2 - 54.9)	0.86215
Sartans	25.0 (10.9)	13.0 (11.4)	12.0 (10.3)	0.963
Diuretics	171.0 (74.3)	90.0 (78.9)	81.0 (69.8)	0.152
Antiplatalet	43.0 (18.7)	18.0 (15.8)	25.0 (21.6)	0.341
MRA	184.0 (80.0)	97.0 (85.1)	87.0 (75.0)	0.081
ARNI	39.0 (17.0)	15.0 (13.2)	24.0 (20.7)	0.178
ACEi	135.0 (58.7)	68.0 (59.6)	67.0 (57.8)	0.875
Beta-blocker	216.0 (93.9)	106.0 (93.0)	110.0 (94.8)	0.757
ASA	111.0 (48.3)	59.0 (51.8)	52.0 (44.8)	0.358
NOAC	93.0 (40.4)	46.0 (40.4)	47.0 (40.5)	1
Vit. K antagonist	18.0 (7.8)	9.0 (7.9)	9.0 (7.8)	1
Statin	184.0 (80.0)	90.0 (78.9)	94.0 (81.0)	0.817
Digoxin	20.0 (8.7)	9.0 (7.9)	11.0 (9.5)	0.847
SGLT2i	55.0 (23.9)	24.0 (21.1)	31.0 (26.7)	0.393
Amiodarone	71.0 (30.9)	36.0 (31.6)	35.0 (30.2)	0.93

## Sheet: Image quality in apical views
Variable	CRT-D and ICD				CRT-D				ICD
	apical 2-chamber	apical 3-chamber	apical 4-chamber	p-value	apical 2-chamber	apical 3-chamber	apical 4-chamber	p-value	apical 2-chamber	apical 3-chamber	apical 4-chamber	p-value
Count	268	268	268	-	135	135	135	-	133	133	133	-
Gain adjustement: 1 point	61.0 (22.8)	53.0 (19.8)	44.0 (16.4)	0.06	29.0 (21.5)	27.0 (20.0)	24.0 (17.8)	0.415	32.0 (24.1)	26.0 (19.5)	20.0 (15.0)	0.171
Gain adjustement: 2 points	117.0 (43.7)	129.0 (48.1)	110.0 (41.0)		51.0 (37.8)	59.0 (43.7)	47.0 (34.8)		66.0 (49.6)	70.0 (52.6)	63.0 (47.4)
Gain adjustement: 4 points	90.0 (33.6)	86.0 (32.1)	114.0 (42.5)		55.0 (40.7)	49.0 (36.3)	64.0 (47.4)		35.0 (26.3)	37.0 (27.8)	50.0 (37.6)
Artifacts: 1 point	60.0 (22.4)	54.0 (20.1)	40.0 (14.9)	0.004	28.0 (20.7)	29.0 (21.5)	23.0 (17.0)	0.124	32.0 (24.1)	25.0 (18.8)	17.0 (12.8)	0.043
Artifacts: 2 points	120.0 (44.8)	138.0 (51.5)	113.0 (42.2)		59.0 (43.7)	68.0 (50.4)	53.0 (39.3)		61.0 (45.9)	70.0 (52.6)	60.0 (45.1)
Artifacts: 4 points	88.0 (32.8)	76.0 (28.4)	115.0 (42.9)		48.0 (35.6)	38.0 (28.1)	59.0 (43.7)		40.0 (30.1)	38.0 (28.6)	56.0 (42.1)
Axis: 1 point	66.0 (24.6)	33.0 (12.3)	19.0 (7.1)	<0.001	31.0 (23.0)	19.0 (14.1)	6.0 (4.4)	0	35.0 (26.3)	14.0 (10.5)	13.0 (9.8)	0
Axis: 3 points	202.0 (75.4)	235.0 (87.7)	249.0 (92.9)		104.0 (77.0)	116.0 (85.9)	129.0 (95.6)		98.0 (73.7)	119.0 (89.5)	120.0 (90.2)
Presence of the apex: 1 point	40.0 (14.9)	26.0 (9.7)	7.0 (2.6)	<0.001	25.0 (18.5)	15.0 (11.1)	5.0 (3.7)	0.001	15.0 (11.3)	11.0 (8.3)	2.0 (1.5)	0.006
Presence of the apex: 3 points	228.0 (85.1)	242.0 (90.3)	261.0 (97.4)		110.0 (81.5)	120.0 (88.9)	130.0 (96.3)		118.0 (88.7)	122.0 (91.7)	131.0 (98.5)
First-sight image quality: 1 point (worst)	38.0 (14.2)	33.0 (12.3)	22.0 (8.2)	0.004	17.0 (12.6)	12.0 (8.9)	10.0 (7.4)	0.015	21.0 (15.8)	21.0 (15.8)	12.0 (9.0)	0.036
First-sight image quality: 2 points	64.0 (23.9)	64.0 (23.9)	47.0 (17.5)		24.0 (17.8)	33.0 (24.4)	26.0 (19.3)		40.0 (30.1)	31.0 (23.3)	21.0 (15.8)
First-sight image quality: 3 points	109.0 (40.7)	104.0 (38.8)	99.0 (36.9)		67.0 (49.6)	51.0 (37.8)	44.0 (32.6)		42.0 (31.6)	53.0 (39.8)	55.0 (41.4)
First-sight image quality: 4 points	42.0 (15.7)	54.0 (20.1)	75.0 (28.0)		20.0 (14.8)	31.0 (23.0)	41.0 (30.4)		22.0 (16.5)	23.0 (17.3)	34.0 (25.6)
First-sight image quality: 5 points (best)	15.0 (5.6)	13.0 (4.9)	25.0 (9.3)		7.0 (5.2)	8.0 (5.9)	14.0 (10.4)		8.0 (6.0)	5.0 (3.8)	11.0 (8.3)
Total overall image quality score	38.0 (36.8 - 38.8)	40.0 (38.5 - 40.6)	43.0 (41.7 - 43.6)	<0.001	38.0 (36.5 - 39.3)	40.0 (38.5 - 41.6)	43.0 (41.2 - 44.0)	<0.001	37.0 (36.2 - 39.2)	40.0 (37.6 - 40.6)	43.0 (41.3 - 44.0)	<0.001
Total border score	25.0 (24.2 - 25.7)	26.0 (25.6 - 27.2)	28.0 (27.6 - 29.0)	<0.001	24.0 (23.8 - 25.8)	26.0 (25.6 - 27.9)	28.0 (27.2 - 29.2)	<0.001	25.0 (24.0 - 26.3)	26.0 (24.9 - 27.2)	28.0 (27.5 - 29.4)	<0.001
Well visible endocardium: 0 segments	2.0 (0.7)	5.0 (1.9)	3.0 (1.1)	0.095	1.0 (0.7)	2.0 (1.5)	1.0 (0.7)	0.823	1.0 (0.8)	3.0 (2.3)	2.0 (1.5)	0.341
Well visible endocardium: 1 segment	5.0 (1.9)	8.0 (3.0)	1.0 (0.4)		2.0 (1.5)	3.0 (2.2)	1.0 (0.7)		3.0 (2.3)	5.0 (3.8)	0.0 (0.0)
Well visible endocardium: 2 segments	25.0 (9.3)	14.0 (5.2)	12.0 (4.5)		13.0 (9.6)	7.0 (5.2)	8.0 (5.9)		12.0 (9.0)	7.0 (5.3)	4.0 (3.0)
Well visible endocardium: 3 segments	32.0 (11.9)	25.0 (9.3)	26.0 (9.7)		15.0 (11.1)	13.0 (9.6)	14.0 (10.4)		17.0 (12.8)	12.0 (9.0)	12.0 (9.0)
Well visible endocardium: 4 segments	54.0 (20.1)	44.0 (16.4)	40.0 (14.9)		27.0 (20.0)	22.0 (16.3)	19.0 (14.1)		27.0 (20.3)	22.0 (16.5)	21.0 (15.8)
Well visible endocardium: 5 segments	50.0 (18.7)	62.0 (23.1)	57.0 (21.3)		24.0 (17.8)	31.0 (23.0)	27.0 (20.0)		26.0 (19.5)	31.0 (23.3)	30.0 (22.6)
Well visible endocardium: 6 segments	34.0 (12.7)	34.0 (12.7)	39.0 (14.6)		21.0 (15.6)	17.0 (12.6)	19.0 (14.1)		13.0 (9.8)	17.0 (12.8)	20.0 (15.0)
Well visible endocardium: 7 segments	66.0 (24.6)	76.0 (28.4)	90.0 (33.6)		32.0 (23.7)	40.0 (29.6)	46.0 (34.1)		34.0 (25.6)	36.0 (27.1)	44.0 (33.1)
Well visible borders: 0 segments	8.0 (3.0)	7.0 (2.6)	3.0 (1.1)	0.001	3.0 (2.2)	3.0 (2.2)	1.0 (0.7)	0.025	5.0 (3.8)	4.0 (3.0)	2.0 (1.5)	0.059
Well visible borders: 1 segment	17.0 (6.3)	11.0 (4.1)	2.0 (0.7)		9.0 (6.7)	2.0 (1.5)	2.0 (1.5)		8.0 (6.0)	9.0 (6.8)	0.0 (0.0)
Well visible borders: 2 segments	49.0 (18.3)	35.0 (13.1)	29.0 (10.8)		27.0 (20.0)	20.0 (14.8)	17.0 (12.6)		22.0 (16.5)	15.0 (11.3)	12.0 (9.0)
Well visible borders: 3 segments	70.0 (26.1)	65.0 (24.3)	55.0 (20.5)		35.0 (25.9)	29.0 (21.5)	25.0 (18.5)		35.0 (26.3)	36.0 (27.1)	30.0 (22.6)
Well visible borders: 4 segments	67.0 (25.0)	65.0 (24.3)	84.0 (31.3)		37.0 (27.4)	38.0 (28.1)	42.0 (31.1)		30.0 (22.6)	27.0 (20.3)	42.0 (31.6)
Well visible borders: 5 segments	29.0 (10.8)	49.0 (18.3)	47.0 (17.5)		15.0 (11.1)	24.0 (17.8)	21.0 (15.6)		14.0 (10.5)	25.0 (18.8)	26.0 (19.5)
Well visible borders: 6 segments	13.0 (4.9)	22.0 (8.2)	31.0 (11.6)		4.0 (3.0)	11.0 (8.1)	19.0 (14.1)		9.0 (6.8)	11.0 (8.3)	12.0 (9.0)
Well visible borders: 7 segments	15.0 (5.6)	14.0 (5.2)	17.0 (6.3)		5.0 (3.7)	8.0 (5.9)	8.0 (5.9)		10.0 (7.5)	6.0 (4.5)	9.0 (6.8)

## Sheet: XGBoost feature importance
Feature	Relative importance	p-value
Total overall image quality score
Normokinesis s.16	0.0940429	0.836323
History of AF/AFL	0.0768541	0.309741
Hypercholesterolemia	0.0464415	0.0390558
estimated Glomerular filtration rate	0.0272491	0.560423
Diabetes	0.0243592	0.080119
BMI	0.023308	4.01336e-05
Red blood cell count	0.0229092	0.39802
Male	0.0216429	0.346448
Hypokinesis s.15	0.0203069	0.491569
LVEDV	0.0192536	0.103591
Total border score
Hypercholesterolemia	0.0610727	0.157653
Hypokinesis s.8	0.0313852	0.999127
BMI	0.0312825	2.84622e-05
age	0.0269917	0.406736
Patients Size	0.0205897	0.154568
Patients Weight	0.0190434	0.000231604
BSA	0.0178272	0.00108864
Hypokinesis s.12	0.0171059	0.344156
Akcja serca	0.0164858	0.502587
oś	0.0163502	0.267785
Total well-visible endocardium score
CAD	0.0825471	0.789429
Normokinesis s.8	0.0427006	0.31489
MI (STEMI/NSTEMI)	0.0296767	0.787526
BMI	0.0290034	0.0440339
Patient's Weight	0.0267118	0.262248
LVEF	0.022659	0.804408
Platalet count	0.0197222	0.0127696
History of PCI/CABG	0.01894	0.532204
Normokinesis s.6	0.0189027	0.360729
Heart rate	0.0167852	0.390245
Total well-visible border score
Hypokinesis s.17	0.0380032	0.186953
HF hospitalisation in the last 12 months	0.0376688	0.930165
Patient's Weight	0.0333898	0.0147072
Age	0.0311678	0.0419981
AF during TTE study	0.0305433	0.361793
MCH [pg]	0.0281437	0.828553
BMI	0.0272726	0.00525158
Serum sodium	0.0262854	0.0888213
LVIDs	0.0240939	0.816653
MCHC [g/dl]	0.0233246	0.872961

## Sheet: Pearson correlation coeff.
Investigated association	Pearson Correlation Coefficient
Total overall image quality score vs total well-visible border score	0.864*
Total overall image quality score vs total well-visible endocardium score	0.882*
Total overall image quality score vs total border score	0.964*
Total overall image quality score vs total first-sight image quality score	0.830*
Total first-sight overall image quality score vs total border score	0.791*
Total first-sight overall image quality score vs total well-visible endocardium score	0.731*
Total first-sight overall image quality score vs total well-visible border score	0.683*
Total border score vs total well-visible endocardium score	0.850*
Total border score vs total well-visible border score	0.909*
Total well-visible endocardium score vs total well-visible border score	0.780*
*p<0.001
